# Supplementary material for: Dynamic Precision Oncology for Real-Time Molecular Monitoring and Management in Urothelial Carcinoma
Source: Int J Mol Sci. 2026 Apr 13;27(8):3474. doi: 10.3390/ijms27083474 (PMC13116755; doi:10.3390/ijms27083474)
Supplement: Supplementary file 1 [file ijms-27-03474-s001.zip]

Archive with 1 entries (1 files):
- ijms-4183434-supplementary.pdf
